# Supplementary material for: The Size-Dependent Photonic Characteristics of Colloidal-Quantum-Dot-Enhanced Micro-LEDs
Source: Micromachines (Basel). 2023 Feb 28;14(3):589. doi: 10.3390/mi14030589 (PMC10058900; doi:10.3390/mi14030589)
Supplement: Supplementary file 1 [file micromachines-14-00589-s001.zip]

Archive with 1 entries (1 files):
- micromachines-2248518-supplementary.pdf
